# Supplementary material for: Chinese herbal medicine improves the treating outcomes in advanced non-small cell lung cancer patients treated with iodine-125 seed brachytherapy: a 5-year follow-up study
Source: Front Med (Lausanne). 2025 Jun 25;12:1595640. doi: 10.3389/fmed.2025.1595640 (PMC12237649; doi:10.3389/fmed.2025.1595640)
Supplement: Supplementary file 1 [file Table_1.xlsx]

## Sheet: primary data
Group	Gender	M=1;F=2	Age	≤60=1；＞60＝2	Tumor site	Left lung=1；Right lung=2	tumor type	S=1;A=2	Tumor size	≤5=1;＞5=2	Tumor staging		NumberofIodine125Seed		125I seed brachytherapy	Treatment	Adverse reaction	Postoperative complications	Cause of death	Operation time	Survive	Time of death	Survival condition(Survive=0;Death=1)	Survival time（mo）
1	M	1	65	2	Left lung	1	Squamous cell carcinoma	1	4.9	1	III A	1	80	1	yes	Chemotherapy	Cough,Dyspnea	Venous thrombosis		2015.8.6		2021.5.7	0	69
1	M	1	63	2	Right lung	2	Squamous cell carcinoma	1	5.5	2	III A	1	90	2	yes	Chemotherapy	Pain,Vomit		Systemic metastasis	2016.5.25		2017.3.18	1	10
1	F	2	49	1	Left lung	1	Squamous cell carcinoma	1	5	2	III A	1	100	2	yes	Chemotherapy	Cough		Respiratory failure	2015.12.31		2016.10.9	1	10
1	M	1	63	2	Right lung	2	Squamous cell carcinoma	1	4.6	1	III B	2	100	2	yes	Chemotherapy	Cough		Systemic metastasis	2016.5.25		2017.4.12	1	11
1	M	1	45	1	Right lung	2	Squamous cell carcinoma	1	4.5	1	III A	1	90	1	yes	Chemotherapy	Cough		Systemic metastasis	2015.11		2016.10.29	1	11
1	M	1	70	2	Left lung	1	Adenocarcinoma	2	4.7	1	III B	2	100	1	yes	Chemotherapy	Cough		Systemic metastasis	2017.2.21		2017.1.13	1	11
1	M	1	62	2	Left lung	1	Adenocarcinoma	2	3.5	1	III A	1	100	1	yes	Chemotherapy	Cough		Hemoptysis	2015.8.25		2017.3.23	1	19
1	M	1	66	2	Left lung	1	Adenocarcinoma	2	6.5	2	III B	2	100	1	yes	Chemotherapy	Cough			2015.9.6		2017.6.29	1	22
1	M	1	63	2	Left lung	1	Squamous cell carcinoma	1	4.5	1	III B	2	100	1	yes	Chemotherapy	Cough		Hemoptysis	2016.6.1		2018.4.17	1	24
1	M	1	52	1	Left lung	1	Squamous cell carcinoma	1	6.8	1	III B	2	90	2	yes	Chemotherapy	Cough			2017.8.14		2019.5.15	1	21
1	M	1	62	2	Right lung	2	Squamous cell carcinoma	1	6	2	III B	2	80	1	yes	Chemotherapy	Cough			2015.7.17		2018.4.22	1	33
1	M	1	52	1	Right lung	2	Adenocarcinoma	2	4.5	1	III A	1	80	1	yes	Chemotherapy	Cough			2015.12.29		2022.6.14	0	66
1	M	1	63	2	Right lung	2	Squamous cell carcinoma	1	6.8	2	III B	2	180	2	yes	Chemotherapy	Cough			2015.12.11		2019.10.16	1	46
1	M	1	55	1	Right lung	2	Squamous cell carcinoma	1	5	2	III A	1	60	1	yes	Chemotherapy	Cough			2018.7.6		2020.1.4	1	18
1	M	1	54	1	Left lung	1	Adenocarcinoma	2	3.9	1	III B	2	100	2	yes	Chemotherapy	Cough,Vomit			2016.10.24		2021.11.20	0	61
1	F	2	57	1	Left lung	1	Adenocarcinoma	2	3.5	1	III A	1	90	2	yes	Chemotherapy	Cough,Dyspnea,Vomit	Venous thrombosis		2015.1.11		2021.6.17	0	77
1	M	1	58	1	Right lung	2	Squamous cell carcinoma	1	3.5	1	III A	1	80	1	yes	Chemotherapy	Cough,Vomit		Systemic metastasis	2015.3.30		2017.11.24	1	32
1	M	1	83	2	Right lung	2	Adenocarcinoma	2	5	1	III A	1	80	1	yes	Chemotherapy	Cough,Pain		Systemic metastasis	2016.5.25		2018.5.15	1	24
1	M	1	59	1	Left lung	1	Squamous cell carcinoma	1	6	2	III B	2	100	2	yes	Chemotherapy	Cough,Pain			2018.2.8		2024.1.10	0	71
1	M	1	65	2	Right lung	2	Squamous cell carcinoma	1	4	1	III A	1	80	1	yes	Chemotherapy	Vomit,Hemoptysis			2015.4.29		2021.6.10	0	74
1	M	1	71	2	Right lung	2	Squamous cell carcinoma	1	6.6	2	III B	2	80	1	yes	Chemotherapy	Pain,Vomit		Systemic metastasis	2015.12.21		2017.6.26	1	18
1	M	1	55	1	Right lung	2	Adenocarcinoma	2	5	2	III B	2	90	2	yes	Chemotherapy	Cough,Dyspnea		Respiratory failure	2015.12.7		2017.7	1	19
1	M	1	60	1	Left lung	1	Squamous cell carcinoma	1	6.3	2	III B	2	80	1	yes	Chemotherapy	Vomit		Hemoptysis	2016.6.27		2018.4.29	1	34
1	M	1	62	2	Right lung	2	Adenocarcinoma	2	6.4	2	III A	1	50	1	yes	Chemotherapy	Vomit		Systemic metastasis	2016.3.8		2017.8.21	1	18
1	M	1	55	1	Right lung	2	Squamous cell carcinoma	1	6.2	2	III A	1	60	1	yes	Chemotherapy	Vomit			2016.6.12		2021.6.20	0	60
1	M	1	52	1	Left lung	1	Adenocarcinoma	2	5	2	III B	2	80	1	yes	Chemotherapy	Pain,Vomit		Systemic metastasis	2016.1.6		2019.3.1	1	37
1	M	1	67	2	Right lung	2	Adenocarcinoma	2	4.6	1	III B	2	100	2	yes	Chemotherapy	Pain,Vomit			2016.5.3		2018.3	1	22
1	M	1	65	2	Right lung	2	Squamous cell carcinoma	1	4.5	1	III B	2	60	1	yes	Chemotherapy	Pain,Vomit		Respiratory failure	2016.5.25		2017.11.28	1	18
1	M	1	69	2	Left lung	1	Adenocarcinoma	2	4.5	1	III A	1	70	1	yes	Chemotherapy	Pain			2016.6.27		2018.1.6	1	19
1	M	1	54	1	Left lung	1	Squamous cell carcinoma	1	5.5	2	III B	2	70	1	yes	Chemotherapy	Pain,Hemoptysis		Systemic metastasis	2016.3.8		2017.9.6	1	18
1	M	1	57	1	Right lung	2	Squamous cell carcinoma	1	4.5	1	III A	1	70	1	yes	Chemotherapy	Pain			2019.2.18		2024.3.7	0	60
1	M	1	47	1	Left lung	1	Squamous cell carcinoma	1	5.8	2	III B	2	100	2	yes	Chemotherapy	Pain			2015.10.27		2019.10.20	1	48
1	M	1	52	1	Right lung	2	Adenocarcinoma	2	5	2	III B	2	100	2	yes	Chemotherapy	Cough,Pain,Vomit		Systemic metastasis	2015.5.9		2017.7.1	1	26
1	M	1	61	2	Left lung	1	Squamous cell carcinoma	1	4.8	1	III B	2	60	1	yes	Chemotherapy	Vomit			2016.4.6		2018.6.10	1	38
1	M	1	55	1	Right lung	2	Squamous cell carcinoma	1	4	1	III A	1	60	1	yes	Chemotherapy	Vomit			2018.7.28		2020.1.23	1	17
1	M	1	74	2	Right lung	2	Squamous cell carcinoma	1	6.5	2	III A	1	120	2	yes	Chemotherapy	Vomit			2015.10.16		2021.6.20	0	68
1	F	2	59	1	Right lung	2	Squamous cell carcinoma	1	4.5	1	III A	1	50	1	yes	Chemotherapy			Systemic metastasis	2015.7.2		2017.7.5	1	24
1	M	1	73	2	Right lung	2	Squamous cell carcinoma	1	4.8	1	III B	2	100	2	yes	Chemotherapy	Vomit		Hemoptysis	2016.1.13		2017.10.16	1	21
1	M	1	59	1	Right lung	2	Adenocarcinoma	2	6.8	2	III B	2	80	1	yes	Chemotherapy			Systemic metastasis	2016.1.14		2017.10.23	1	21
1	M	1	69	2	Right lung	2	Squamous cell carcinoma	1	3.5	1	III A	1	100	2	yes	Chemotherapy			Systemic metastasis	2016.4.12		2017.12.28	1	20
1	M	1	52	1	Right lung	2	Adenocarcinoma	2	4	1	III A	1	60	1	yes	Chemotherapy			Systemic metastasis	2015.10.22		2017.6.20	1	20
1	M	1	66	2	Left lung	1	Adenocarcinoma	2	4.6	1	III B	2	60	1	yes	Chemotherapy	Cough			2018.8.1		2020.2.1	1	18
1	M	1	64	2	Left lung	1	Adenocarcinoma	2	3.5	1	III A	1	60	1	yes	Chemotherapy	Cough			2016.1.19		2019.1.21	1	36
1	M	1	51	1	Right lung	2	Squamous cell carcinoma	1	4.5	1	III A	1	100	2	yes	Chemotherapy	Cough,Pain,Vomit	Venous thrombosis		2017.4.10		2018.6.15	1	14
1	M	1	72	2	Right lung	2	Squamous cell carcinoma	1	4	1	III A	1	70	1	yes	Chemotherapy	Cough			2017.9.22		2019.10.29	1	25
1	M	1	71	2	Left lung	1	Adenocarcinoma	2	3.8	1	III B	2	80	1	yes	Chemotherapy	Cough			2016.11.3		2019.1.4	1	26
1	M	1	61	2	Right lung	2	Adenocarcinoma	2	3.5	1	III B	2	100	2	yes	Chemotherapy	Cough			2016.7.27		2018.5.4	1	10
1	M	1	65	2	Left lung	1	Squamous cell carcinoma	1	4.5	1	III A	1	80	1	yes	Chemotherapy	Cough		Systemic metastasis	2015.7		2016.4.13	1	11
1	M	1	60	1	Right lung	2	Adenocarcinoma	2	6	2	III B	2	60	1	yes	Chemotherapy			Systemic metastasis	2016.11.8		2018.3.4	1	17
1	F	2	49	1	Left lung	1	Squamous cell carcinoma	3	6.2	2	III B	2	80	1	yes	Chemotherapy				2016.1.5		2021.6.5	0	65
1	M	1	63	2	Left lung	1	Adenocarcinoma	2	5	2	III A	1	50	1	yes	Chemotherapy				2017.2.17		2023.10.15	0	80
1	M	1	52	1	Right lung	2	Adenocarcinoma	2	4.5	1	III B	2	60	1	yes	Chemotherapy	Pain,Vomit	Venous thrombosis		2018.9.18		2023.10.15	0	61
1	M	1	70	2	Right lung	2	Adenocarcinoma	2	6	2	III B	2	60	1	yes	Chemotherapy				2015.7.1		2017.8.3	1	25
1	M	1	67	2	Right lung	2	Squamous cell carcinoma	1	4.8	1	III B	2	100	2	yes	Chemotherapy	Cough			2015.6		2017.8.7	1	26
1	M	1	58	1	Right lung	2	Squamous cell carcinoma	1	5	1	III A	1	70	1	yes	Chemotherapy	Cough			2018.12.3		2024.1.10	0	61
1	M	1	53	1	Left lung	1	Adenocarcinoma	2	3.5	1	III A	1	90	2	yes	Chemotherapy	Cough			2015.3.10		2021.6.20	0	75
1	M	1	58	1	Left lung	1	Squamous cell carcinoma	1	5	2	III B	2	60	1	yes	Chemotherapy	Cough,Vomit			2015.3.10		2021.6.20	0	75
1	M	1	57	1	Left lung	1	Squamous cell carcinoma	1	4.5	1	III B	2	100	2	yes	Chemotherapy	Cough			2015.11.10		2018.5.14	1	30
1	M	1	53	1	Right lung	2	Adenocarcinoma	2	5.8	2	III B	2	100	2	yes	Chemotherapy	Cough			2019.3.7	2024.3.7		0	60
1	F	2	80	2	Right lung	2	Adenocarcinoma	2	4	1	III A	1	50	1	yes	Chemotherapy	Cough			2018.5.22	2024.3.7		0	70
1	M	1	49	1	Left lung	1	Squamous cell carcinoma	1	3.5	1	III A	1	80	1	yes	Chemotherapy				2016.1.12		2017.5.25	1	26
1	M	1	57	1	Right lung	2	Adenocarcinoma	2	5.5	2	III A	1	70	1	yes	Chemotherapy				2015.10.30		2020.7.25	0（lost to follow-up）	57
2	M	1	61	2	Left lung	1	Adenocarcinoma	2	6	2	III B	2	100	2	yes	CHM				2016.4.28		2017.3.22	1	11
2	M	1	71	2	Right lung	2	Squamous cell carcinoma	1	4.8	1	III B	2	100	2	yes	CHM	Dyspnea			2018.2.1		2019.8.6	1	18
2	M	1	59	1	Left lung	1	Adenocarcinoma	2	3	1	III A	1	70	1	yes	CHM	Pain,Hemoptysis,乏力、咳血		Systemic metastasis	2018.5.17		2020.10.29	1	29
2	M	1	70	2	Right lung	2	Adenocarcinoma	2	5.5	2	III B	2	100	2	yes	CHM	肺炎			2018.11.5		2019.9.28	1	11
2	M	1	53	1	Right lung	2	Adenocarcinoma	2	6.8	2	III B	2	100	2	yes	CHM	Cough			2019.1.2		2020.7.17	1	18
2	M	1	50	1	Right lung	2	Adenocarcinoma	2	6	1	III B	2	90	1	yes	CHM	Cough			2018.4.3		2021.6.25	1	38
2	F	2	54	1	Left lung	1	Squamous cell carcinoma	1	4.5	1	III A	1	90	1	yes	CHM	Cough			2018.6.5		2023.7.10	0	61
2	M	1	70	2	Right lung	2	Adenocarcinoma	2	4	1	III A	1	30	1	yes	CHM	Cough,Hemoptysis失眠、疲乏	Venous thrombosis		2017.11.16		2020.4.29	1	30
2	F	2	58	1	Left lung	1	Adenocarcinoma	2	4	1	III A	1	70	1	yes	CHM	Pain			2017.12.28		2019.12.20	1	33
2	M	1	62	2	Left lung	1	Squamous cell carcinoma	1	4.8	1	III B	2	100	2	yes	CHM	Cough,Vomit			2016.3.17		2021.6.20	0	63
2	M	1	69	2	Right lung	2	Squamous cell carcinoma	1	5	1	III B	2	100	2	yes	CHM	Cough,Pain,Hemoptysis	Venous thrombosis		2018.10.18		2020.4.17	1	18
2	M	1	64	2	Left lung	1	Adenocarcinoma	2	6.5	2	III A	1	80	1	yes	CHM				2017.11.8		2023.1.10	0	62
2	M	1	53	1	Right lung	2	Squamous cell carcinoma	1	4.5	1	III B	2	100	2	yes	CHM				2017.3.23		2021.6.20	1	52
2	M	1	61	2	Right lung	2	Adenocarcinoma	2	4.8	1	III B	2	100	2	yes	CHM	Pain,Dyspnea		Respiratory failure	2016.4.19		2017.12.1	1	20
2	M	1	63	2	Left lung	1	Squamous cell carcinoma	1	4	1	III A	1	60	1	yes	CHM	Hemoptysis		Hemoptysis	2018.9.13		2021.6.7	1	33
2	M	1	67	2	Right lung	2	Squamous cell carcinoma	1	6.5	2	III B	2	50	1	yes	CHM	Pain		Hemoptysis	2016.3.28		2017.8.4	1	17
2	M	1	60	1	Left lung	1	Adenocarcinoma	2	5	2	III A	1	80	1	yes	CHM	Pain		Hemoptysis	2016.7.20		2017.9.15	1	14
2	M	1	52	1	Right lung	2	Adenocarcinoma	2	3	1	III A	1	60	1	yes	CHM	Pain		Systemic metastasis	2017.3.21		2018.1.16	1	10
2	M	1	40	1	Right lung	2	Adenocarcinoma	2	6.6	2	III B	2	60	1	yes	CHM	Pain		Systemic metastasis	2017.7.25		2019.3.25	1	20
2	M	1	49	1	Left lung	1	Adenocarcinoma	2	6	2	III A	1	40	1	yes	CHM	Pain			2018.5.29		2020.1.20	1	19
2	M	1	62	2	Right lung	2	Squamous cell carcinoma	1	4.5	1	III B	2	100	2	yes	CHM	Cough,Pain,Vomit		Respiratory failure	2017.4.14		2019.4.5	1	24
2	M	1	67	2	Left lung	1	Adenocarcinoma	2	4	1	III A	1	70	1	yes	CHM			Hemoptysis	2016.3.9		2017.2.4	1	11
2	M	1	63	2	Right lung	2	Adenocarcinoma	2	5	2	III B	2	60	1	yes	CHM				2015.11.23		2018.4.20	1	28
2	F	2	63	2	Right lung	2	Squamous cell carcinoma	1	6	2	III A	1	70	1	yes	CHM			Systemic metastasis	2016.7		2017.5.14	1	10
2	M	1	56	1	Right lung	2	Squamous cell carcinoma	1	6.5	2	III B	2	100	2	yes	CHM				2016.5.4		2018.7.22	1	27
2	M	1	70	2	Left lung	1	Adenocarcinoma	2	4.6	1	III B	2	100	2	yes	CHM	Cough		Systemic metastasis	2015.11.3		2018.12.17	1	37
2	M	1	63	2	Left lung	1	Adenocarcinoma	2	6	2	III A	1	70	1	yes	CHM				2016.7.18		2018.12.22	1	29
2	M	1	81	2	Right lung	2	Adenocarcinoma	2	4	1	III A	1	50	1	yes	CHM	Cough		Systemic metastasis	2015.9.14		2019.8.13	1	47
2	M	1	52	1	Right lung	2	Squamous cell carcinoma	1	5	1	III A	1	50	1	yes	CHM		Venous thrombosis		2018.5.10		2019.9.13	1	16
2	M	1	62	2	Left lung	1	Squamous cell carcinoma	1	5.9	2	III B	2	100	2	yes	CHM	Cough			2018.1.24		2023.7.19	0	66
2	M	1	70	2	Left lung	1	Squamous cell carcinoma	1	5	2	III B	2	80	1	yes	CHM			Systemic metastasis	2017.4.10		2020.2.12	1	34
2	M	1	64	2	Left lung	1	Squamous cell carcinoma	1	6.3	2	III B	2	80	1	yes	CHM			Hemoptysis,Respiratory failure	2017.12.29		2020.12.20	1	36
2	M	1	55	1	Right lung	2	Adenocarcinoma	1	4	1	III A	1	100	2	yes	CHM				2019.2.18	2024.3.7		0	61
2	F	2	40	1	Left lung	1	Adenocarcinoma	2	6	2	III A	1	70	1	yes	CHM			Systemic metastasis	2018.4.12		2020.1.10	1	21
2	F	2	34	1	Left lung	1	Adenocarcinoma	2	6.1	2	III A	1	60	1	yes	CHM			Systemic metastasis	2018.12.13		2020.5.15	1	16
2	M	1	74	2	Right lung	2	Adenocarcinoma	2	6.1	2	III B	2	100	2	yes	CHM			Systemic metastasis	2016.9.29		2021.1.25	1	24
2	M	1	63	2	Left lung	1	Squamous cell carcinoma	1	6.5	2	III B	2	70	1	yes	CHM	Cough			2018.4.8		2021.6.8	1	38
2	M	1	68	2	Left lung	1	Squamous cell carcinoma	1	6.6	1	III B	2	100	2	yes	CHM				2015.9.10		2019.9.4	1	48
2	F	2	72	2	Right lung	2	Squamous cell carcinoma	1	2.8	1	III A	1	54	1	yes	CHM				2017.4.17		2019.5.16	1	25
2	M	1	53	1	Right lung	2	Squamous cell carcinoma	1	3.5	1	III A	1	100	2	yes	CHM				2016.11.1		2020.3.2	1	40
2	M	1	76	2	Right lung	2	Adenocarcinoma	2	6.3	1	III B	2	70	1	yes	CHM	Cough			2017.5.23		2019.9.22	1	40
2	M	1	76	2	Right lung	2	Squamous cell carcinoma	1	4.5	1	III A	1	60	1	yes	CHM				2018.7.11		2023.7.13	0	60
2	M	1	65	2	Left lung	1	Squamous cell carcinoma	1	6.3	1	III B	2	100	2	yes	CHM		Venous thrombosis		2017.10.11		2023.11.9	0	73
2	M	1	68	2	Right lung	2	Squamous cell carcinoma	1	3.5	1	III A	1	50	1	yes	CHM	Cough			2016.8.23		2021.10.27	0（lost to follow-up）	62
2	M	1	64	2	Left lung	1	Squamous cell carcinoma	1	6.2	2	III B	2	100	2	yes	CHM				2017.1.23		2022.6.14	1	53
2	M	1	45	1	Right lung	2	Adenocarcinoma	2	2.5	1	III A	1	40	1	yes	CHM		Venous thrombosis		2018.1.2		2023.5.17	0	64
2	M	1	62	2	Right lung	2	Squamous cell carcinoma	1	5.9	2	III B	2	60	1	yes	CHM				2017.6.2		2022.7.11	0	61
2	M	1	62	2	Right lung	2	Squamous cell carcinoma	1	4	1	III B	2	50	1	yes	CHM				2015.1.25		2021.8.11	0	79
3	M	1	61	2	Left lung	1	Squamous cell carcinoma	1	6	2	III B	2	90	2	yes				Hemoptysis	2016.4.28		2017.12.22	1	20
3	M	1	72	2	Right lung	2	Squamous cell carcinoma	1	6.9	2	III B	2	100	2	yes					2016.6.13		2017.4.19	1	10
3	M	1	52	1	Left lung	1	Adenocarcinoma	2	5	2	III B	2	100	2	yes				Hemoptysis,Respiratory failure	2018.1.5		2019.8.14	1	19
3	M	1	65	2	Left lung	1	Squamous cell carcinoma	1	6.8	2	III B	2	100	2	yes		Dyspnea		Systemic metastasis	2016.2.19		2018.10.19	1	32
3	M	1	60	2	Right lung	2	Adenocarcinoma	2	3.5	1	III B	2	100	2	yes		Cough	Venous thrombosis	Systemic metastasis	2016.12.14		2017.10.1	1	10
3	M	1	58	1	Right lung	2	Squamous cell carcinoma	1	5	2	III B	2	100	2	yes		Cough		Hemoptysis	2016.11.15		2018.3.10	1	16
3	F	2	51	1	Right lung	2	Adenocarcinoma	2	3	1	III A	1	80	1	yes		Cough		Systemic metastasis	2016.5.12		2017.10.18	1	17
3	M	1	66	2	Right lung	2	Squamous cell carcinoma	1	4.5	1	III A	1	90	2	yes		Cough			2016.10.12		2019.9.8	1	35
3	M	1	57	1	Left lung	1	Adenocarcinoma	2	6	2	III A	1	100	2	yes		Cough		Systemic metastasis	2017.10.13		2019.12.3	1	26
3	F	2	64	2	Right lung	2	Squamous cell carcinoma	1	6.7	2	III B	2	90	2	yes		Cough	Venous thrombosis	Systemic metastasis	2018.2.8		2019.1.23	1	11
3	M	1	65	2	Right lung	2	Adenocarcinoma	2	4	1	III A	1	100	2	yes		Cough			2018.10.29		2019.9.24	1	11
3	M	1	74	2	Left lung	1	Squamous cell carcinoma	1	5	2	III A	1	100	2	yes		Cough			2018.9.27		2019.10.10	1	13
3	M	1	64	2	Left lung	1	Squamous cell carcinoma	1	6.5	2	III B	2	90	2	yes		Cough			2015.11.18		2021.6.18	0	67
3	F	2	45	1	Left lung	1	Squamous cell carcinoma	1	6.5	2	III B	2	50	1	yes		Cough,Hemoptysis		Systemic metastasis	2018.4.27		2020.6.14	1	26
3	M	1	45	1	Left lung	1	Squamous cell carcinoma	1	6	2	III A	1	100	2	yes		Cough,Vomit,Dyspnea		Systemic metastasis	2015.11.23		2017.4.17	1	31
3	M	1	61	2	Right lung	2	Squamous cell carcinoma	1	6.4	2	III B	2	90	2	yes				Hemoptysis	2016.9.30		2017.8.27	1	11
3	M	1	52	1	Right lung	2	Adenocarcinoma	2	4.6	1	III B	2	60	1	yes					2016.10.13		2021.11.19	0	61
3	M	1	66	2	Left lung	1	Squamous cell carcinoma	1	6.5	2	III B	2	80	1	yes		Hemoptysis	Venous thrombosis	Systemic metastasis	2018.10.18		2019.9.14	1	11
3	M	1	70	2	Left lung	1	Squamous cell carcinoma	1	4.5	1	III A	1	100	2	yes		Vomit,Dyspnea,Hemoptysis		Hemoptysis,Respiratory failure	2017.8.14		2019.9.13	1	25
3	M	1	73	2	Left lung	1	Adenocarcinoma	2	6	2	III B	2	100	2	yes		Pain		Systemic metastasis	2016.2.25		2016.9.2	1	6
3	M	1	52	1	Right lung	2	Squamous cell carcinoma	1	6.9	2	III B	2	100	2	yes		Pain			2017.2.15		2017.11.20	1	9
3	M	1	61	2	Right lung	2	Squamous cell carcinoma	1	6.1	2	III A	1	90	2	yes		Pain		Hemoptysis	2016.7.11		2017.6.29	1	11
3	F	2	42	1	Left lung	1	Squamous cell carcinoma	1	2.5	1	III A	1	30	1	yes		Pain		Systemic metastasis	2016.10.28		2017.9.13	1	11
3	M	1	45	1	Right lung	2	Squamous cell carcinoma	1	6.2	2	III B	2	70	1	yes		Pain			2018.10.31		2021.1.15	1	32
3	F	2	69	2	Left lung	1	Squamous cell carcinoma	1	4	1	III A	1	100	2	yes		Pain			2018.11.22	2024.3.7		0	64
3	F	2	72	2	Left lung	1	Adenocarcinoma	2	3	1	III A	1	60	1	yes		Pain		Systemic metastasis	2017.12.13		2019.5.15	1	17
3	M	1	54	1	Left lung	1	Squamous cell carcinoma	1	5.5	2	III A	1	80	1	yes		Pain	Venous thrombosis	Systemic metastasis	2018.12.17		2019.7.16	1	7
3	M	1	66	2	Right lung	2	Squamous cell carcinoma	1	4.5	1	III A	1	80	1	yes		Pain			2018.12.21		2020.4	1	16
3	M	1	58	1	Left lung	1	Squamous cell carcinoma	1	6.8	2	III B	2	100	2	yes		Cough,Pain		Systemic metastasis	2016.8.25		2017.5.24	1	9
3	M	1	65	2	Right lung	2	Adenocarcinoma	2	3.5	1	III A	1	100	2	yes		Dyspnea,Hemoptysis		Hemoptysis	2018.10.18		2019.8.23	1	10
3	M	1	73	2	Left lung	1	Adenocarcinoma	2	4.7	1	III B	2	100	2	yes				Hemoptysis	2016.1.27		2017.3.7	1	14
3	M	1	52	1	Right lung	2	Squamous cell carcinoma	1	4.8	1	III A	1	50	1	yes					2015.3.9		2021.1 .25	0	70
3	M	1	54	1	Left lung	1	Adenocarcinoma	2	4.5	1	III A	1	80	1	yes		Cough,Pain,Vomit,Hemoptysis			2017.4.25		2018.3.2	1	11
3	M	1	74	2	Right lung	2	Adenocarcinoma	2	6	2	III B	2	82	1	yes			Venous thrombosis		2016.3.29		2017.2	1	11
3	M	1	49	1	Right lung	2	Adenocarcinoma	2	4	1	III A	1	70	1	yes					2016.12.7		2018.2	1	15
3	M	1	64	2	Right lung	2	Adenocarcinoma	2	6	2	III B	2	80	1	yes					2018.10.8		2019.4	1	6
3	M	1	66	2	Right lung	2	Adenocarcinoma	2	4.5	1	III A	1	60	1	yes				Respiratory failure	2015.5		2016.12.4	1	19
3	M	1	61	2	Right lung	2	Adenocarcinoma	2	6	2	III B	2	70	1	yes				Respiratory failure	2016.5.9		2018.3.25	1	22
3	M	1	63	2	Left lung	1	Squamous cell carcinoma	1	3	1	III A	1	80	1	yes				Respiratory failure	2017.2.15		2018.11.29	1	21
3	M	1	64	2	Left lung	1	Adenocarcinoma	2	6	2	III A	1	100	2	yes				Systemic metastasis	2016.9.30		2018.6.29	1	21
3	M	1	62	2	Right lung	2	Squamous cell carcinoma	1	3	1	III A	1	60	1	yes				Respiratory failure	2017.5.17		2018.7.19	1	14
3	M	1	53	1	Right lung	2	Squamous cell carcinoma	1	6	2	III B	2	80	1	yes					2017.1.23		2017.7.20	1	6
3	M	1	54	1	Right lung	2	Squamous cell carcinoma	1	6	2	III A	1	90	2	yes				Systemic metastasis	2017.12.18		2019.2.18	1	14
3	M	1	75	2	Left lung	1	Adenocarcinoma	2	6.7	1	III B	2	100	2	yes		Cough,Pain,Dyspnea,Hemoptysis			2018.8.7		2019.11.2	1	15
3	M	1	54	1	Right lung	2	Adenocarcinoma	2	3.5	1	III A	1	100	2	yes				Systemic metastasis	2018.4.23		2019.6.2	1	14
3	M	1	62	2	Right lung	2	Squamous cell carcinoma	1	6.7	2	III B	2	90	2	yes				Respiratory failure	2018.6.4		2020.6.23	1	24
3	M	1	48	1	Left lung	1	Squamous cell carcinoma	1	6.9	2	III B	2	60	1	yes					2019.2.13		2020.5	1	15
3	M	1	64	2	Right lung	2	Squamous cell carcinoma	1	5.2	2	III A	1	60	1	yes					2017.5.5		2020.5.15	1	36
3	M	1	51	1	Left lung	1	Adenocarcinoma	2	3	1	III A	1	40	1	yes					2018.12.3		2021.5.10	1	29
3	M	1	58	1	Right lung	2	Adenocarcinoma	2	4.5	1	III A	1	100	2	yes				Systemic metastasis	2017.8.7		2018.9.20	1	13
3	M	1	65	2	Left lung	1	Adenocarcinoma	2	5.2	2	III A	1	100	2	yes					2017.8.29		2020.1.1	1	29
3	M	1	53	1	Right lung	2	Squamous cell carcinoma	1	6.9	1	III B	2	80	1	yes					2017.10.16		2018.4.15	1	6
3	F	2	65	2	Right lung	2	Squamous cell carcinoma	1	6.4	2	III A	1	100	2	yes					2017.6.5		2019.7	1	25
3	M	1	50	1	Left lung	1	Squamous cell carcinoma	1	4.2	1	III A	1	60	1	yes				Systemic metastasis	2016.1.12		2018.1.15	1	24
3	M	1	44	1	Right lung	2	Squamous cell carcinoma	1	6.1	2	III B	2	100	2	yes					2017.5.17		2018.8.19	1	27
3	M	1	63	2	Right lung	2	Squamous cell carcinoma	1	6.5	2	III B	2	60	1	yes					2017.8.17		2018.11.11	1	15
3	F	2	72	2	Left lung	1	Squamous cell carcinoma	1	6.5	2	III B	2	40	1	yes					2016.2.26		2016.12.19	1	10
3	M	1	64	2	Right lung	2	Squamous cell carcinoma	1	6.2	1	III A	1	100	2	yes				Systemic metastasis	2016.11.30		2017.12	1	13
3	F	2	50	1	Left lung	1	Adenocarcinoma	2	5	2	III A	1	80	1	yes				Systemic metastasis	2018.5.11	2024.3.7		0	70
3	M	1	40	1	Left lung	1	Squamous cell carcinoma	1	5	1	III A	1	90	2	yes		Cough,Dyspnea			2018.4.26		2018.11.26	1	7
3	M	1	61	2	Left lung	1	Squamous cell carcinoma	1	6.5	1	III B	2	100	2	yes					2017.5.19		2022.6.20	0	61
3	M	1	64	2	Right lung	2	Squamous cell carcinoma	1	6.5	2	III B	2	100	2	yes				Respiratory failure	2017.5.9		2018.11.15	1	18
3	M	1	67	2	Right lung	2	Squamous cell carcinoma	1	5	1	III A	1	60	1	yes		Pain			2019.1.24		2020.2.1	1	13
3	M	1	56	1	Right lung	2	Adenocarcinoma	2	6.9	2	III B	2	80	1	yes					2018.11.15	2024.3.7		0	64
3	M	1	51	1	Left lung	1	Adenocarcinoma	2	6.4	1	III A	1	60	1	yes		Pain	Venous thrombosis		2018.4.2		2020.12	1	32
3	M	1	68	2	Right lung	2	Adenocarcinoma	2	5	2	III A	1	100	2	yes				Respiratory failure	2018.10.31		2021.5.25	1	32
3	M	1	31	1	Right lung	2	Adenocarcinoma	2	5	1	III A	1	50	1	yes		Pain			2018.6.1		2018.12.12	1	6
3	M	1	67	2	Left lung	1	Squamous cell carcinoma	1	4	1	III A	1	40	1	yes		Pain			2016.6.17		2017.9.10	1	15
3	M	1	51	1	Right lung	2	Adenocarcinoma	2	6.5	2	III B	2	100	2	yes				Respiratory failure	2017.5.4		2018.5.10	1	12
3	M	1	69	2	Left lung	1	Adenocarcinoma	2	5.8	2	III B	2	70	1	yes		Pain			2016.8.25		2018.6.20	1	22
3	F	2	43	1	Right lung	2	Squamous cell carcinoma	1	6.2	2	III B	2	60	1	yes					2017.5.3		2022.10.5	0	65
3	M	1	77	2	Left lung	1	Adenocarcinoma	2	6	1	III A	1	80	1	yes					2016.9.18		2020.9.10	1	48
